# Supplementary material for: Environmental Preferences and Concerns of Recreational Road Runners
Source: Int J Environ Res Public Health. 2021 Jun 10;18(12):6268. doi: 10.3390/ijerph18126268 (PMC8296135; doi:10.3390/ijerph18126268)
Supplement: Supplementary file 1 [file ijerph-18-06268-s001.zip]

Archive with 1 entries (1 files):
- ijerph-1203687-supplementary.pdf
